# Supplementary material for: Observation of dissipative chlorophyll-to-carotenoid energy transfer in light-harvesting complex II in membrane nanodiscs
Source: Nat Commun. 2020 Mar 10;11:1295. doi: 10.1038/s41467-020-15074-6 (PMC7064482; doi:10.1038/s41467-020-15074-6)
Supplement: Supplementary file 4 — Source Data [file 41467_2020_15074_MOESM4_ESM.xlsx]

## Sheet: Figure 2b
Figure 2b
	Total, detergent	Total, membrane	Neo, detergent	Neo, membrane	Lut1, detergent	Lut1, memrbrane	Lut2, detergent	Lut2, membrane
Relative S1 (a.u.)	0.9508	1.358	0.958	1.4329	1.0789	1.4056	0.974	1.1023
	0.9801	1.4644	0.958	1.5202	0.978	1.2922	1.0534	1.0335
	1.0691	1.413	1.084	1.3414	0.9431	1.3444	0.9726	1.1042
Average	1	1.4118	1	1.4315	1	1.3474	1	1.08
Std. Dev.	0.0503039	0.0434459	0.059397	0.0730015	0.0575813	0.0463439	0.0377638	0.0328896

## Sheet: Figure 2c
Figure 2c
	Neo, detergent	Neo, membrane	Lut1, detergent	Lut1, membrane	Lut2, detergent	Lut2, membrane
Fit value (fs)	10590	4570	6330	2578	6650	6580
	9860	4610	5680	2877	7100	7671
	9550	4690	6650	3245	7550	7200
Average	10000	4623.33	6220	2900	7100	7150.33
Std. Dev.	435.966	49.8888	403.567	272.787	367.423	446.781

## Sheet: Figure 2e
Figure 2e
Set 1	Set 2	Set 3	Average	Std. Dev.
0.050025	0.064394	0.071033	0.0618173	0.00876787
0.0719	0.065904	0.0783402	0.0720481	0.00507814
0.076575	0.088493	0.103023	0.0893637	0.0108149
0.15199	0.27563	0.321002	0.249541	0.0714225
0.287484	0.2495	0.205233	0.247406	0.0336115
0.272127	0.310203	0.28485	0.28906	0.0158269
0.292021	0.30301	0.232385	0.275805	0.0310289
0.529192	0.443945	0.438392	0.47051	0.0415565
0.565813	0.328934	0.48694	0.460562	0.0984877
0.48451	0.30294	0.372839	0.386763	0.0747767
0.629832	0.574839	0.523334	0.576002	0.0434854
0.36398	0.40793	0.328909	0.36694	0.032328
0.691178	0.685934	0.60193	0.659681	0.040892
0.728058	0.809301	0.709002	0.748787	0.0434913
0.774385	0.749203	0.717283	0.746957	0.0233658
0.736205	0.74509	0.70249	0.727928	0.0183497
0.656583	0.70405	0.629032	0.663222	0.0309836
0.591656	0.68493	0.525889	0.600825	0.0652511
0.782948	0.69283	0.600349	0.692042	0.0745478
0.691655	0.590493	0.578902	0.62035	0.0506418
0.582676	0.648889	0.53099	0.587518	0.0482537
0.497354	0.549023	0.450902	0.499093	0.0400766
0.438654	0.50392	0.42103	0.454535	0.0356542
0.662869	0.73839	0.602903	0.668054	0.0554337
0.546698	0.603809	0.48293	0.544479	0.0493736
0.481299	0.53789	0.41483	0.478006	0.0502931
0.404532	0.56795	0.58392	0.518801	0.0810628
0.53449	0.458392	0.589032	0.527305	0.053575
0.600534	0.49903	0.528402	0.542655	0.0426468
0.638355	0.50494	0.529302	0.557532	0.0580092
0.718797	0.530592	0.668793	0.639394	0.0795969
0.671057	0.506935	0.590101	0.589364	0.0670046
0.685175	0.513801	0.590392	0.596456	0.0700944
0.632862	0.466001	0.580033	0.559632	0.0696314

## Sheet: Figure 4b
Figure 4b
Green curve (Chl a_L)							Gray curve (Car S1)
T	Set 1	Set 2	Set 3	Ave	Std. Dev.		T	Set 1	Set 2	Set 3	Average	Std. Dev.
100	0.952825	0.98192	1.00904	0.981261	0.0229536		100	1.00395	1.0553	0.996164	1.01847	0.0262365
133.333	0.842929	0.822203	0.813567	0.826233	0.0123211		133.333	1.2324	1.0955	1.33485	1.22092	0.0980509
166.667	0.62539	0.773293	0.720316	0.706333	0.0611853		166.667	1.35032	1.18493	1.20167	1.24564	0.0743348
200	0.746319	0.673101	0.600183	0.673201	0.0596598		200	1.1539	1.2421	1.11756	1.17119	0.0522911
233.333	0.842203	0.9753	0.933293	0.916932	0.0555546		233.333	1.2604	1.38699	1.50439	1.38393	0.0996328
266.667	0.780929	0.747493	0.695307	0.741243	0.0352333		266.667	1.20139	1.31004	1.37359	1.29501	0.0711007
300	0.61394	0.716293	0.744504	0.691579	0.0560941		300	1.18049	1.11437	1.35442	1.21643	0.101242
333.333	0.616504	0.723483	0.746942	0.695643	0.0567733		333.333	1.12039	1.30493	1.36632	1.26388	0.104509
366.667	0.727283	0.633392	0.750854	0.703843	0.0507373		366.667	1.14285	1.29385	1.39193	1.27621	0.10245
400	0.724903	0.660001	0.77599	0.720298	0.0474641		400	1.23414	1.39939	1.50479	1.37944	0.111388
433.333	0.638392	0.690839	0.608289	0.64584	0.0341099		433.333	1.13203	0.9899	1.18557	1.1025	0.0825659
466.667	0.773939	0.687232	0.612492	0.691221	0.0659708		466.667	1.26882	1.06302	1.30398	1.21194	0.106276
533.333	0.658383	0.762828	0.751206	0.724139	0.046738		533.333	1.01049	1.17392	1.24042	1.14161	0.0966065
600	0.61703	0.735819	0.769549	0.707466	0.0654137		600	1.00694	1.1769	1.22818	1.13734	0.0945507
666.667	0.540223	0.689302	0.613522	0.614349	0.0608641		666.667	1.00004	1.1112	1.20121	1.10415	0.082279
733.333	0.602919	0.657229	0.532889	0.597679	0.0508966		733.333	1.01732	1.13802	1.15666	1.104	0.061762
800	0.63302	0.590048	0.619118	0.614062	0.0179038		800	1.03703	1.12903	1.2819	1.14932	0.100992
866.667	0.620829	0.547594	0.505982	0.558135	0.0474749		866.667	1.0394	1.1114	0.943394	1.0314	0.0688224
933.333	0.445013	0.553003	0.421842	0.473286	0.0571566		933.333	1.22939	1.11539	0.996946	1.11391	0.0949015
1000	0.397352	0.539823	0.438877	0.458684	0.0598261		1000	1.0384	1.10803	1.03993	1.06212	0.0324692

## Sheet: Supplementary Figures 2b, 3b
Supplementary Figures 2b and 3b

## Sheet: Supplementary Figure 4c
Supplementary Figure 4c

## Sheet: Supplementary Figure 5a
Supplementary Figure 5a
